# Supplementary material for: Favored single nucleotide variants identified using whole genome Re-sequencing of Austrian and Chinese cattle breeds
Source: Front Genet. 2022 Sep 27;13:974787. doi: 10.3389/fgene.2022.974787 (PMC9552183; doi:10.3389/fgene.2022.974787)
Supplement: Supplementary file 2 [file DataSheet1.xlsx]

## Sheet: Sup.table1
Supplementary table1. Alignment details of individuals
Name	Breed name	Total reads	Mean read length	Mapped reads	Depth
fleckvieh_1	fleckvieh	325898264	101	0.995752	5.26722
fleckvieh_10	fleckvieh	134227616	101	0.995966	3.58689
fleckvieh_2	fleckvieh	166877788	101	0.994768	4.12972
fleckvieh_3	fleckvieh	205815646	101	0.996347	5.78823
fleckvieh_4	fleckvieh	560026724	101	0.987517	10.5283
fleckvieh_5	fleckvieh	378131518	101	0.996318	6.25848
fleckvieh_6	fleckvieh	229072108	101	0.99716	6.88534
fleckvieh_7	fleckvieh	418038638	101	0.848019	5.13989
fleckvieh_8	fleckvieh	489943166	101	0.995096	5.12646
fleckvieh_9	fleckvieh	357153140	101	0.959974	5.52009
Yanbian_1	Yanbian	212108732	147.434	0.997776	8.6566
Yanbian_2	Yanbian	133869230	147.679	0.998128	5.64795
Yanbian_3	Yanbian	231524822	147.505	0.998159	9.34492
Yanbian_4	Yanbian	201025156	147.625	0.998477	8.41928
Yanbian_5	Yanbian	190455690	147.562	0.997637	7.9201
Yanbian_6	Yanbian	215631288	147.47	0.998277	8.73989
Yanbian_7	Yanbian	202700648	147.35	0.997665	8.43031
Yanbian_8	Yanbian	194123624	147.602	0.997288	8.19346
Menggu_1	Mongolian	174492722	147.482	0.998068	7.30615
Menggu_2	Mongolian	174654696	147.443	0.997884	7.44446
Menggu_3	Mongolian	186855592	147.391	0.997598	7.95955
Menggu_4	Mongolian	166276824	147.588	0.99804	7.04003
Menggu_5	Mongolian	175257102	147.46	0.998227	7.47421
Menggu_6	Mongolian	204155820	147.461	0.997926	8.95776
Menggu_7	Mongolian	159249194	147.293	0.998125	6.8998
Menggu_8	Mongolian	203949238	147.304	0.998173	8.31429
Hasake_1	Kazakh	235413032	147.581	0.998047	9.59014
Menggu_9	Mongolian	181115392	147.461	0.998637	7.76114
Menggu_10	Mongolian	203987974	147.483	0.997967	8.39696
Hasake_2	Kazakh	202174856	147.591	0.998396	8.40863
Hasake_3	Kazakh	192156392	147.386	0.997445	7.84397
Hasake_4	Kazakh	174559994	147.6	0.998312	7.18688
Menggu_11	Mongolian	349025074	96.0373	0.998176	10.7378
Qinchuan_2	Qinchuan	341782244	93.0022	0.998323	9.76485
Dengchuan_1	Dengchuan	346876940	93.8769	0.997088	10.2265
Dengchuan_2	Dengchuan	345982496	93.7853	0.99705	10.4648
Dehong_1	Dehong	340620472	92.6879	0.996913	10.0519
Dehong_2	Dehong	345022526	92.8136	0.99741	10.0513
Wenling_1	Wenling	338905330	90.8049	0.997273	9.39493
Wenling_2	Wenling	339384372	89.9567	0.997548	9.37958
Dabieshan_1	Dabieshan	345913322	95.5948	0.994404	10.2692
Dabieshan_2	Dabieshan	344493482	95.8422	0.990527	10.2447
Liping_1	Liping	344265568	95.8729	0.997388	10.2065
Menggu_12	Mongolian	350312882	96.214	0.998556	10.8167
Liping_2	Liping	333298130	96.2445	0.996879	9.98665
Guanling_1	Guanling	346573760	95.7739	0.997272	10.3442
Guanling_2	Guanling	333881200	95.893	0.997571	10.194
Fujian_1	Fujian	335918818	95.7747	0.997115	10.2734
Fujian_2	Fujian	328308348	93.9195	0.997306	9.70361
Xizang_1	Tibetan	264401202	96.4782	0.997549	8.56832
Xizang_2	Tibetan	337878830	95.8786	0.998043	10.7038
Luxi_1	Luxi	333654154	94.41	0.997394	10.3545
Luxi_2	Luxi	315785854	95.4414	0.997626	9.9118
Yanbian_9	Yanbian	349005400	96.1894	0.998292	9.89347
Yanbian_10	Yanbian	338551194	95.6691	0.998296	9.88119
Hasake_5	Kazakh	335174710	96.3867	0.998141	9.67723
Hasake_6	Kazakh	362469982	96.6025	0.998153	10.449
Nanyang_1	Nanyang	366842494	96.0708	0.997584	9.78756
Nanyang_2	Nanyang	371429944	96.101	0.997635	10.8781
Qinchuan_1	Qinchuan	353735464	92.2342	0.997619	9.92629

## Sheet: Sup.table2
Supplementary table 2. Genes indicated by significant SNVs in iSAFE test together with its maximum FPKM and associated tissue
Fleckvieh			Kazakh			Mongolian			Yanbian			CHBI_Med			CHBI_Low
Genes	Max. FPKM	Tissue	Genes	Max. FPKM	Tissue	Genes	Max. FPKM	Tissue	Genes	Max. FPKM	Tissue	Genes	Max. FPKM	Tissue	Genes	Max. FPKM	Tissue
ACP1	81.56	testes	AFF3			ABCA1	14.39	fetus brain	ACOXL	19.25	follicle	CDH12	54.96	sperm	ARHGEF38
ALKAL2			ALDH1A2	250.53	SME	ADAMTS3	16.92	sperm	ACP1	81.56	testes				CCDC14	21.09	thymus
ATP5ME	1921.98	heart	C15orf65			ALDOA	12960.8	chorid plexus	ACTG2	4506.39	ascending colon				CYP2U1	1485.79	thymus
ATP8A1	28.87	fetus brain	CCPG1	95.38	prostrate	APOF	182.4	liver	ADAMTS10	43.65	cervival clining				DKK2	66.51	rumen ephitelial cell
BACE2	72.97	ascending colon	CHST10	86.2	hippocampus	ASPHD1	77.1	frontal cortex	ADAMTS3	16.92	sperm				GIMD1	38.57	sperm
BSG	2557.74	rumen epithelial cell	CNTN4	15.32	fetus brain	AVEN	69.59	testes	ADGRE1	106.43	lung				GSTCD	21.9	sperm
BTNL9	286.43	bone marrow	DNAAF4	14.99	sperm	C16orf92			ADRA2B	13.33	aorta				HEG1	23.56	lung
CAPN1	304.73	bulbourethal gland	EIF5B	50.49	prostrate	C25H16orf54	139.72	cd8 cell	ALDH1L2	24.26	fetus brain				INTS12	68.98	testes
CBS	87.43	kidney cortex	IL18RAP	7.42	milk cells	CCDC32	47.72	brain lobe	ALKAL2						ITGB5	597.57	corpus luteum
CCDC82	54.23	white blood cells	IL1R1	97.09	liver	CHAC1	11.55	skin	ALMS1	34.85	testes				KALRN	18.86	testes
CFAP65	51.42	infundibulum	IL1R2	211.84	omasum	CHP1	193.21	epididymis	ANAPC15	275.31	pons				LEF1	306.86	thymus
CFD	3641.09	spleen	IL5RA	16.45	sperm	CHRM5	2	sperm	ANKRD23	738.38	muscle				MUC13	101.29	colon
CNTNAP3			KBTBD8	17.75	sperm	CLN3	75.25	salivary gland	ANKRD39	53.97	urine myometrium				MYLK
CPLX1			LRIG1	78.76	ampulla	DCK	242.32	thymus	APLNR	56.92	lung				NPNT	118.44	thyroid
DES	7795.35	larynx cartilage	MAGI1	24.95	fetus brain	DCTPP1	144.71	gall bladder	ARL8A	162.22	fetus brain				PAPSS1	97.55	SME
FADS1	121.64	gall bladder	MAP4K4	76.4	fetus brain	DLL4	95.13	bone marrow	ART1	16.63	chorid plexus				PPA2	107.58	jejunum
FAM110C			MNS1	108.6	thymus	DYRK1A	42.56	thymus	ASTL	5.31	sperm				ROPN1	251.46	testes
FEV	1.11	duedenum	NDST4	33.89	sperm	EIF3CL	120.72	white blood cells	AUP1	184.84	jejunum				SLC12A8	18.729	ascending colon
FGF22	4.19	rumen epithelial cell	NEDD4	32.95	sperm	FBRS			BPIFC	107.16	diaphragm				TBCK	25.53	sperm
FGFRL1	120.1	adipose	NPAS2	13.89	frontal cortex	FKTN	15.37	sperm	BTBD11	11.4	corpus luteum				TET2	43.73	white blood cells
FSTL3	305.51	rumen epithelial cell	PIGB	89.93	sperm	FSD1L	17.46	fetus brain	C11H2orf78						UMPS	80.14	corpus luteum
GCSAML			PRTG	19.87	sperm	GC	3270.86	liver	CCDC142	12.75	cd4 cell
GMPPA	92.23	pineal gland	PYGO1	45.97	white blood cells	GDPD3	61.24	ileum	CIP2A	21.2	sperm
HCN2	90.74	midbrain	RAB27A	213.37	white blood cells	GRSF1	48.33	brain lobe	CLP1	48.29	testes
IGFBP2	883.72	liver	REV1	37.08	testes	HLCS	23.04	epididymis	CLPB	76.17	testes
IGFBP5	605.12	kidney	RFX7	53.03	thymus	IL27	52.11	thyroid	CNGA3	104.26	testes
IHH	99.98	colon	RFX8	11.72	testes	INO80	23.22	sperm	CNNM3	28.37	infundibulum
INHA	2981.69	tail epididymis	SLC25A26	27.14	pons	ITGAL	411.58	cd8 cell	CNNM4	21.17	colon
KCTD21	13.46	brain	SLC9A4	12.58	bladder	ITGAV	256.01	rumen epithelial cell	CSRP1	3909.68	vas deferens
KCTD8	20.97	frontal cortex	SUCLG2	183.03	kidney medulla	KCTD13	71.97	hippocampus	CTNNA3	35.89	sperm
LGALS12	24.26	adipose	SUMF1	90.32	fetus testes	KIAA0556	30.1	infundibulum	DQX1	49.24	duodenum
LIMCH1	50.91	lung	TAFA1			KIF22	43.29	fetus liver	DZIP3	26.56	sperm
LUZP2	110.64	tail epididymis	TAFA4			KNL1			ELF3	206.65	urethra
MAEA	44.86	white blood cells	TBC1D8	66.65	cd8 cell	LAT	189.9	cd4 cell	EXOC2	43.44	cd8 cell
MAN1A1	150.61	rumen epithelial cell	TCF12	169.99	thymus	MGC152010	435.24	liver	FAHD2A	325.88	kidney cortex
MED16	21.94	white blood cells	TEX9	50.44	sperm	MORC3	27.92	lymphocyte	FBLN7	39.51	larynx cartilage
MFSD14B	48.55	thymus	TMEM182	73.84	atrium	MVP	208.99	bulbourethal gland	FBXO41	29.79	frontal cortex
MIER2	35.9	pineal gland	TXNDC9	69.23	rumen epithelial cell	NIPSNAP3A	36.98	fetus muscle	FBXO7	44	diaphragm
MTMR2	25.19	fetus kidney	U6			NUPR1	699.17	nasal mucosa	FOLR1	87.55	kidney cortex
MYT1L	46.29	brain	UNC13C	27.62	sperm	OR13C3	17.08	sperm	FOLR2	118.39	lung
NARS2	16.46	sperm				PAGR1	53.87	pons	FOLR3	719.03	endometrium
NHEJ1	15.23	kidney cortex				PIGP	99.76	epididymis	GAB1	79.54	thalamus
NSD2	87	testes				PLA2G4D	6.23	uterus	GC	3270.85	fetus liver
OBSL1	152.33	tail epididymis				PLA2G4E	26.62	esophagus	GPAT2	9.9	testes
OR11L1	12.22	sperm				PPP4C	208.6	cd8 cell	GPR37L1	321.81	frontal cortex
OR2AJ1						PRR14	36.02	cd4 cell	GYPA	332.7	fetus liver
OR2B11	1.43	sperm				PSMB1	425.49	rumen epithelial cell	GYPB	595.46	fetus liver
OR2G2	30.33	sperm				QPRT	274.06	gall bladder	HBE1	64.23	sperm
OR2G3	39.58	sperm				RPL10L	173	testes	HBE4	17.39	sperm
OR2G6						RPUSD2	8.44	testes	HHIP	16.49	sperm
OR2L13	4.64	sperm				RTF1	50.9	testes	HHLA2	16.53	ileum
OR2T6	3.39	sperm				SEZ6L2	177.75	hippocampus	HTRA2	34.84	cd4 cell
OR6F1	23.01	sperm				SGF29	44.99	testes	IFT57	205.02	infundibulum
PCGF3	31.83	fetus brain				SIM2	14.42	omasum	IL18BP	396.12	milk cells
PDE6B	7.89	eye				SLX1A	57.49	pons	INPP4A	49.73	fetus brain
PLA2G16	194	prostrate				SPN	201.61	white blood cells	INPP4B	34.03	cd4 cell
PLAAT5						STAT2	38.37	white blood cells	IPO9	63.1	frontal cortex
PLPP2	120.81					SULT1A1	929.55	rumen papillae	ITPRIPL1	67.42	thymus
POLA2	11.57	vesicular gland				SULT1B1	41.51	rumen papillae	KANSL3	22.46	kidney
POLN	5.82	infundibulum				SULT1E1	149.59	fetus liver	KCNIP3
POLRMT	12.19	testes				TBP			LAD1	337.76	rumen
PRKAG3	61.77	tail epididymis				TBX6	6.46	testes	LAMTOR1	123.99	pons
PRSS57	3.95	fetus liver				TFPI	1629.18	urethra	LEMD3	40.42	sperm
RACK1	4136.44	isthmus				TLCD3B			LMOD1	634.62	trachea
RNF126	80.17	bulbourethal gland				TMEM219	114.13	pons	LRRC51	64.381	infundibulum
SBNO2	37.43	ileum				TMEM62	15.47	sperm	LRRTM3	47.77	sperm
SH3YL1	140.8	thyroid				TTC3	124.77	fetus brain	M1AP	11.99	testes
SHC2	20.68	frontal cortex				U6			MALL	195.88	esophagus
SLC30A9	59.8	fetus brain				UBR1	29.52	sperm	MED19	39.78	isthmus
SLC37A1	99.4	ascending colon				UGT2B10	180.82	duodenum	MGAT4A	31.77	cd4 cell
SLC49A3	19.44	bladder				VPS26C	28.25	hippocampus	MGC157405	1.03	sperm
SNTG2						YPEL3	278.49	frontal cortex	MGC157408	2.44	sperm
SPEG	54.81	chorid plexus				ZC3H15	133.75	sperm	MRPL53	41.56	skin
SYT7	62.67	pineal gland				ZNF629	10.87	testes	MRPS5	52.26	diaphragm
TENM4	13.51	SME				ZNF688	8.22	ileum	MSRB3	110.11	trachea
TFF1	10412.6	abomasum				ZNF689	14.49	white blood cells	NCAPD3	25.72	testes
TFF2	17555.9	ascending colon				ZNF713	31.74	thymus	NPFFR2	25.28	sperm
TMPRSS2	90.08	colon							NPHP1	21.99	infundibulum
TMPRSS3	2.65	abomasum							NUMA1	108.29	uterine myoterium
TPO									NUP98	46.88	white blood cell
TRIM58	40.02	fetus liver							OR51B4
TRIM7	32.22	chorid plexus							OR51C1P
TUBA4A	879.04	chorid plexus							OR51D1	3.04	mammary
UMODL1	1.56	sperm							OR51E1	128.53	thyroid
USP35	12.16	fetus liver							OR51G2
WNT10A	25.94	bulbourethal gland							OR5B2	0.68	sperm
WNT6	40.75	fetus testes							P2RX3	14.31	rumen
ZNF496	8.15	sperm							PAG15	4.44	sperm
ZNF672	31.69	testes							PAG17	5.17	sperm
ZNF692	31.87	pons							PAG18	9.69	sperm
									PAG4	1.16	sperm
									PAG5	2.73	sperm
									PAG7	5.99	testes
									PCGF1	22.32	pineal gland
									PGAP2	465.43	epididymis
									PHLDA3
									POLN	5.82	infundibulum
									PRDM4	16.1	cd4 cell
									PRG3	28.27	adrenal
									PROM2	117	follicle
									PTPN7	146.45	thymus
									PWP1	56.58	fetus testes
									RHOG	218.86	cd8 cell
									RNF121	35.64	jejunum
									RNPEP	96.67	infundibulum
									RRM1	112.09	fetus liver
									RTCB	45.55	rumen epithelial cell
									RTN4RL2	34.92	frontal cortex
									SEMA4C	66.2	uterus
									SEMA4F	21.76	fetus testes
									SFXN5	107.63	pons
									SH3YL1	140.8	thyroid
									SLC43A1
									SMARCA5	156.12	epididymis
									SMTNL1	316.76	larynx cartilage
									SSRP1	117.38	rumen papillae
									STIM1	52.04	cd4 cell
									SYN3	16.14	fetus brain
									TACR1	5.17	sperm
									TET3	9.72	white blood cell
									TIMM10	103.92	pons
									TIMM17A	75.16	rumen
									TLX2	3.07	ileum
									TMEM131	52	white blood cell
									TMEM87B	22.88	cd4 cell
									TMX2	120.36	cerebral cortex
									TNKS1BP1	92.54	rumen
									TNNI1	3161.72	larynx cartilage
									TNNT2	5006.44	heart
									TOMT
									TPRKB	29.01	ileum
									TRAT1	99	spleen
									TRIM68	10.26	mammary
									TRPC2	4.2	sperm
									U6
									VAV1	64.4	white blood cell
									WIF1	192.8	posterior pituitary
									YPEL4
									ZAP70	202.11	cd4 cell
									ZBTB44	68.86	thymus
									ZC3H6	14.92	sperm
									ZC3H8	20.84	fetus brain
									ZDHHC5	80.22	bulbourethal gland

## Sheet: Sup.table3
Supplementary table 3. Genes indicated by significant SNVs in iHS test together with its maximum FPKM and associated tissue
Fleckvieh			Mongolian			Yanbian			CHBI_Med			CHBI_Low
Genes	Max. FPKM	Tissue	Genes	Max. FPKM	Tissue	Genes	Max. FPKM	Tissue	Genes	Max. FPKM	Tissue	Genes	Max. FPKM	Tissue
STK10	166.7	White blood cells	CACNA1C	12.72	Trachea	ARFIP1	40.12	Mammary gland	ABHD2	125.94	testes	ENSBTAG00000026163	17.62	ileum
ENSBTAG00000026163	17.62	ileum	GRID1	34.74	Dienchephalon	C2H2orf88	161.82	Testes	AKAP13	47.55	white blood cells
			NRG3			HDAC4	8.39	ileum	FAM234A	314.9	isthmus
			PTPRM	45.73	Lung	HIBCH	45.8	kidney cortex	KLHL25	34.23	frontal cortex
			RAB31	66.35	rumen epithelial cell	SMYD3	21.72	sperm	PDE10A	17.98	fetus brain
			SORCS3	10.89	sperm	TBCA	111.19	ovary	PODXL
			TXNDC2			TMEM71	69.73	cd4 cell	RGS11	47.62	isthmus
			ENSBTAG00000050324			U6			RUVBL1	150.51	testes
						ENSBTAG00000007075	103.09	colon	ENSBTAG00000020723	3.09	fetus bladder
						ENSBTAG00000026163	17.62	ileum	ENSBTAG00000051746
									ENSBTAG00000054043

## Sheet: Sup.table4
Supplementary table 4. Genes indicated by significant SNVs in Fst test against CHBI together with its maximum FPKM and associated tissue
FLeckvieh			Kazakh			Mongolian			Yanbian
Genes	Max. FPKM	Tissue	Genes	Max. FPKM	Tissue	Genes	Max. FPKM	Tissue	Genes	Max. FPKM	Tissue
ABCC6	55.79	liver	ABCC6	55.79	liver	ABCC6	55.79	liver	ADAT1	11.47	sperm
ACE	66.66	ileum	ACE	66.66	ileum	ABHD12	205.71	rumen	AHRR
ADAMTS13	8.68	vas deferens	ADAM3A	78.43	testes	ALG12	34.57	isthmus	ALG12	34.57	isthmus
ALOX15B	41.17	rumen	ADAMTS13	8.68	vas deferens	ALOX15B	41.17	rumen	ASAP1	19	white blood cells
ALX3	6.56	endometrium	ALOX15B	41.17	rumen	ALX3	6.56	endometrium	ATP6V0A1	142.58	hippocampus
ASAP1	19	white blood cells	ALX3	6.56	endometrium	ATP6V0A1	142.58	hippocampus	ATPAF2	20.9	testes
ATP6V0A1	142.58	hippocampus	AOX1	468.28	liver	BARD1	11.75	sperm	BARD1	11.75	sperm
ATPAF2	20.9	testes	ARMH3			BMI1	43.37	prostrate	C1QL1	32.79	frontal cortex
C1QL1	32.79	frontal cortex	ASAP1	19	white blood cells	CCDC3	414.53	eye	CCL24	45.65	adipose
CCDC3	414.53	eye	ATP2C1	118.89	fetus brain	CHADL	57.18	larynx cartilage	CD14	275.07	milk cells
CCL24	45.65	adipose	ATPAF2	20.9	testes	CHP1	193.21	epipidymis	CDC42BPB	41.32	fetus brain
CDC42BPB	41.32	fetus brain	BICD1	65.57	sperm	CIZ1	36.17	bulbourethal gland	CDKL3	23.7	testes
CDH18	21.64	anterior pituitary	C1QL1	32.79	frontal cortex	COMMD3	99.7	jejunum	CHADL	57.18	larynx cartilage
CHADL	57.18	larynx cartilage	CCDC152	1843.49	liver	CPLANE1			CPLANE1
CHD3	141.88	fetus brain	CCDC3	414.53	eye	DAO	137.61	kidney cortex	CTNNA1	177.67	fetus kidney
CHP1	193.21	epipidymis	CDC42BPB	41.32	fetus brain	DARS1			DAO	137.61	kidney cortex
CIZ1	36.17	bulbourethal gland	CDH18	21.64	anterior pituitary	DNMT1	36.3	ileum	DCAF7	44.29	testes
CTC1	21.86	cd4 cell	CDKL3	23.7	testes	DOCK6	47.81	vesicular gland	DPYSL3	564.63	fetus brain
CTNNA1	177.67	fetus kidney	CEP72	25.65	testes	EIF2AK4	19.2	fetus kidney	DRC3	101.15	infundibulum
CYB561	107.7	ampulla	CTC1	21.86	cd4 cell	ELMO1	191.61	cerebral cortex	DRG2	35.43	isthmus
DCAF7	44.29	testes	CTNNA1	177.67	fetus kidney	ERC2	19.54	fetus brain	EFTUD2	65.27	infundibulum
DNMT1	36.3	ileum	DARS1			ERCC6L2	64.11	sperm	EIF2AK4	19.2	fetus kidney
DPYSL3	564.63	fetus brain	DCAF7	44.29	testes	EYA1	11.98	SME	ELMO1	191.61	cerebral cortex
DRC3	101.15	infundibulum	DOCK3	36.86	fetus brain	FCER2	44.19	white blood cells	ERC2	19.54	fetus brain
DRG2	35.43	isthmus	DPYSL3	564.63	fetus brain	FGGY	23.91	kidney cortex	EZH1	41.21	trachea
EFTUD2	65.27	infundibulum	DRC3	101.15	infundibulum	FOXP2	38.67	sperm	FAAH	101.34	testes
EHBP1	49.34	fetus brain	DRG2	35.43	isthmus	GDAP1	139.08	brain lobe	GID4	37.45	testes
EIF2AK4	19.2	fetus kidney	EFTUD2	65.27	infundibulum	H2AFY	127.67	infundibulum	GNAQ	116.6	fetus brain
ELMO1	191.61	cerebral cortex	GID4	37.45	testes	HSD17B12	318.54	corpus luteum	GPATCH8	39.21	thymus
ENO3	5931.27	chorid plexus	GLS2	51.92	liver	IGIP	162.91	pons	HARS1
GID4	37.45	testes	GNAQ	116.6	fetus brain	INCA1	23.7	larynx cartilage	HARS2	18.55	omasum
GLS2	51.92	liver	GPATCH8	39.21	thymus	IRX1	82.88	mammary	HIGD1B	133.73	pons
GNAQ	116.6	fetus brain	HARS1			KIF1C	538.89	larynx cartilage	HK1	122.6	frontal cortex
GP1BA	10.79	fetus liver	HARS2	18.55	omasum	KLHL3	10.11	kidney	HSD17B12	318.54	corpus luteum
HARS1			HIGD1B	133.73	pons	L3MBTL2	24.17	testes	INCA1	23.7	larynx cartilage
HARS2	18.55	omasum	HK1	122.6	frontal cortex	LDLR	403.86	gall bladder	IRAK3	20.65	white blood cells
HIGD1B	133.73	pons	IDNK	75.96	kidney cortex	LEMD3	40.42	sperm	KARS1
HK1	122.6	frontal cortex	IRAK3	20.65	white blood cells	MADCAM1	20.73	ileum	KCNH6	10.64	pineal gland
INCA1	23.7	larynx cartilage	KCNH6	10.64	pineal gland	MARCHF10			KIF18B	16.04	fetus liver
KCNH6	10.64	pineal gland	KIF18B	16.04	fetus liver	MFSD4B	6.58	sperm	KIF1C	538.89	larynx cartilage
KIF18B	16.04	fetus liver	LHFPL3	21.53	diencephalon	MIR22			L3MBTL2	24.17	testes
KIF1C	538.89	larynx cartilage	LYN	315.25	white blood cells	MOB3C	15.52	lymph node	LHFPL3	21.53	diencephalon
L3MBTL2	24.17	testes	MADCAM1	20.73	ileum	MTHFSD	23.34	testes	LPCAT1	55.41	diencephalon
LHFPL3	21.53	diencephalon	MAP3K3	45.11	white blood cells	OTOR	32.34	fetus testes	LYN	315.25	white blood cells
MADCAM1	20.73	ileum	MCF2L2	9.27	sperm	PARP4	22.44	white blood cells	MEOX1	17.62	vesicular gland
MEOX1	17.62	vesicular gland	ME3	41.63	frontal cortex	PENK	2748.53	endometrium	MPP3	11.95	fetus brain
MICU1	68.57	fetus muscle	MEOX1	17.62	vesicular gland	PIBF1	49.53	sperm	MTHFSD	23.34	testes
MPP3	11.95	fetus brain	MMEL1	7.65	testes	PLEKHA2	123.3	white blood cells	NSUN4	87.2	testes
NDC1	11.61	sperm	MPP3	11.95	fetus brain	PRPF8	108.44	white blood cells	OTOR	32.34	fetus testes
NKAIN3			NKAIN3			PTH2R	11.07		PENK	2748.53	endometrium
PFAS	13.93	white blood cells	NTNG1	39.29	temporal cortex	RANGAP1	65.97	frontal cortex	PLAGL2	34.32	testes
PFN1	1989.73	cd4 cell	PFAS	13.93	white blood cells	RHOV	70.8	bulbourethal gland	PLEKHA2	123.3	white blood cells
PHLPP1	29.68	testes	PRPF8	108.44	white blood cells	SCIMP	55.62	white blood cells	PRPSAP2	52.28	thymus
PRPSAP2	52.28	thymus	RALA	78.92	fetus muscle	SERPINF1	340.8	fetus liver	PURA	40.12	brain
PURA	40.12	brain	RUNX2	26.46	cd4 cell	SERPINF2	562.29	liver	RAD54B	25.75	sperm
RALA	78.92	fetus muscle	SAMD12	18.88	sperm	SESN2	24.9	ileum	RANGAP1	65.97	frontal cortex
RANGAP1	65.97	frontal cortex	SCN4A	44.91	chorid plexus	SLC43A1			RHOV	70.8	bulbourethal gland
RAVER2	14.06	sperm	SELENOP			SNRPB2	63.82	epipidymis	RUNX2	26.46	cd4 cell
RNF152			SERPINF1	340.8	fetus liver	SOS2	23.83	sperm	SCIMP	55.62	white blood cells
RNF167	100.54	isthmus	SERPINF2	562.29	liver	SPAG6	113.18	infundibulum	SDR16C5	124.16	skin
RUNX2	26.46	cd4 cell	SETMAR	20.92	uterine myometrium	SREK1IP1	41.61	sperm	SHMT1	379.52	liver
SCIMP	55.62	white blood cells	SGO2	40.3	sperm	SVOP	115.1	cerebral cortex	SLC4A10	26.39	fetus brain
SERPINF1	340.8	fetus liver	SH2D3A	11.35	infundibulum	TLCD2	16.9	epipidymis	SLC6A3	49.46	midbrain
SERPINF2	562.29	liver	SHMT1	379.52	liver	TMEM52	16.35	kidney	SLC9A3	82.11	kidney
SHMT1	379.52	liver	SLC38A6	19.92	sperm	TNFRSF1B	244.14	cd8 cell	SMCR8	13.3	white blood cells
SLC25A11	209.08	chorid plexus	SLC43A1			TPGS1	94.52	frontal cortex	SNRPB2	63.82	epipidymis
SLC43A1			SLC4A10	26.39	fetus brain	TSPAN18	39.91	vas deferens	SVOP	115.1	cerebral cortex
SLC9A3	82.11	kidney	SLC9A2	78.03	rumen	TSPAN5	39.6	frontal cortex	TM9SF4	74.13	ascending colon
SMCR8	13.3	white blood cells	SLC9A3	82.11	kidney	WDR70	24.27	sperm	TMCO6	28.95	infundibulum
SPRYD4	23.55	liver	SMCR8	13.3	white blood cells	ZBED4			TSPAN18	39.91	vas deferens
TPGS1	94.52	frontal cortex	SPRYD4	23.55	liver	ZC3H7B	40.17	kidney cortex	TSPAN5	39.6	frontal cortex
TSPAN5	39.6	frontal cortex	ST3GAL4	213.06	tail epidermis	ZNF354A	29.98	lymph node	USP43	7.84	ascending colon
WDPCP	91.48	sperm	TACO1	7.47	white blood cells	AHRR			WDPCP	91.48	sperm
WDR78	30.91	sperm	TMEM52	16.35	kidney	ARHGAP26	19.43	white blood cells	WDR70	24.27	sperm
WNK2	86.3	larynx cartilage	TNFRSF1B	244.14	cd8 cell	CACNA1D	5.57	SME	WNK2	86.3	larynx cartilage
ZC3H7B	40.17	kidney cortex	TPGS1	94.52	frontal cortex	CCDC141	39.96	sperm	ZBED4
ZDHHC7	104.68	rumen epitelial cell	VAV1	64.4	white blood cells	CFAP74			ZBED5	54.15	thymus
ZFP1	24.47	thymus	WDPCP	91.48	sperm	CHDH	14.77	kidney	ZC3H7B	40.17	kidney cortex
ZNF354A	29.98	lymph node	WNK2	86.3	larynx cartilage	CXXC5	128.96	cerebellum	ZMAT2	98.47	cerebral cortex
ZNRF1	105.77	thymus	ZMAT2	98.47	cerebral cortex	CYSTM1	312.92	thyroid	ZNF354A	29.98	lymph node
AHRR			ZNRF1	105.77	thymus	DELE1			AHRR
ARHGAP26	19.43	white blood cells	AHRR			DHRS3	400.98	fornix vagina	ARHGAP26	19.43	white blood cells
CACNA1D	5.57	SME	ARHGAP26	19.43	white blood cells	DNAJC18	72.07	brain lobe	CACNA1D	5.57	SME
CCDC141	39.96	sperm	CACNA1D	5.57	SME	DNM3	34.38	sperm	CCDC141	39.96	sperm
CFAP74			CCDC141	39.96	sperm	ECSCR	144.9	ureter	CFAP74
CHDH	14.77	kidney	CFAP74			FAAP20	26.88	rumen ephitelial cell	CHDH	14.77	kidney
CXXC5	128.96	cerebellum	CHDH	14.77	kidney	GPBP1L1	80.78	white blood cells	CXXC5	128.96	cerebellum
CYSTM1	312.92	thyroid	CXXC5	128.96	cerebellum	IPP	14.4	sperm	CYSTM1	312.92	thyroid
DELE1			CYSTM1	312.92	thyroid	KANSL1	39.7	white blood cells	DELE1
DHRS3	400.98	fornix vagina	DELE1			KCTD16	11.68	brain lobe	DHRS3	400.98	fornix vagina
DNAJC18	72.07	brain lobe	DHRS3	400.98	fornix vagina	LCT	1.92	sperm	DNAJC18	72.07	brain lobe
DNM3	34.38	sperm	DNAJC18	72.07	brain lobe	MATR3	404.151	fetus brain	DNM3	34.38	sperm
ECSCR	144.9	ureter	DNM3	34.38	sperm	MCCC1	62.22	kidney cortex	ECSCR	144.9	ureter
FAAP20	26.88	rumen ephitelial cell	ECSCR	144.9	ureter	MIR128-1			FAAP20	26.88	rumen ephitelial cell
GPBP1L1	80.78	white blood cells	FAAP20	26.88	rumen ephitelial cell	NR3C1	69.58	sperm	GPBP1L1	80.78	white blood cells
IPP	14.4	sperm	GPBP1L1	80.78	white blood cells	NRG2	26.93	uterus	IPP	14.4	sperm
KANSL1	39.7	white blood cells	IPP	14.4	sperm	ODF3L2	19.99	testes	KANSL1	39.7	white blood cells
KCTD16	11.68	brain lobe	KANSL1	39.7	white blood cells	PCDH1	47.28	esophagus	KCTD16	11.68	brain lobe
LCT	1.92	sperm	KCTD16	11.68	brain lobe	PCDH12	12.3	fetus muscle	LCT	1.92	sperm
MATR3	404.151	fetus brain	LCT	1.92	sperm	PCDHB1	11.15	thymus	MATR3	404.151	fetus brain
MCCC1	62.22	kidney cortex	MATR3	404.151	fetus brain	PCDHGC3			MCCC1	62.22	kidney cortex
MIR128-1			MCCC1	62.22	kidney cortex	PCSK5	15.42	sperm	MIR128-1
NR3C1	69.58	sperm	MIR128-1			PFDN1	229.48	rumen ephitelial cell	NR3C1	69.58	sperm
NRG2	26.93	uterus	NR3C1	69.58	sperm	PIGN	14.95	anterior pituitary	NRG2	26.93	uterus
ODF3L2	19.99	testes	NRG2	26.93	uterus	PNRC2	432.83	thymus	ODF3L2	19.99	testes
PCDH1	47.28	esophagus	ODF3L2	19.99	testes	PRKCZ	177.04	frontal cortex	PCDH1	47.28	esophagus
PCDH12	12.3	fetus muscle	PCDH1	47.28	esophagus	PSD2	44.29	midbrain	PCDH12	12.3	fetus muscle
PCDHB1	11.15	thymus	PCDH12	12.3	fetus muscle	R3HDM1	37.18	fetus brain	PCDHB1	11.15	thymus
PCDHGC3			PCDHB1	11.15	thymus	RBM5	141.69	infundibulum	PCDHGC3
PCSK5	15.42	sperm	PCDHGC3			RBM6	46.03	cd4 cell	PCSK5	15.42	sperm
PFDN1	229.48	rumen ephitelial cell	PCSK5	15.42	sperm	REXO4	18.65	frontal cortex	PFDN1	229.48	rumen ephitelial cell
PIGN	14.95	anterior pituitary	PFDN1	229.48	rumen ephitelial cell	RNF14	37.23	kidney medula	PIGN	14.95	anterior pituitary
PNRC2	432.83	thymus	PIGN	14.95	anterior pituitary	SHC2	20.68	frontal cortex	PNRC2	432.83	thymus
PRKCZ	177.04	frontal cortex	PNRC2	432.83	thymus	SIL1	84.6	epididymis	PRKCZ	177.04	frontal cortex
PSD2	44.29	midbrain	PRKCZ	177.04	frontal cortex	SKI	60.14	trachea	PSD2	44.29	midbrain
R3HDM1	37.18	fetus brain	PSD2	44.29	midbrain	SLC4A1	385.61	fetus liver	R3HDM1	37.18	fetus brain
RBM5	141.69	infundibulum	R3HDM1	37.18	fetus brain	SMIM33	9.7	salivary gland	RBM5	141.69	infundibulum
RBM6	46.03	cd4 cell	RBM5	141.69	infundibulum	SNX7	28.84	sperm	RBM6	46.03	cd4 cell
REXO4	18.65	frontal cortex	RBM6	46.03	cd4 cell	SRGN	2643.19	milk cells	REXO4	18.65	frontal cortex
RNF14	37.23	kidney medula	REXO4	18.65	frontal cortex	SRSF10	158.85	thymus	RNF14	37.23	kidney medula
SHC2	20.68	frontal cortex	RNF14	37.23	kidney medula	STING1			SHC2	20.68	frontal cortex
SIL1	84.6	epididymis	SHC2	20.68	frontal cortex	STKLD1	20.02	testes	SIL1	84.6	epididymis
SKI	60.14	trachea	SIL1	84.6	epididymis	TANC2	19.82	fetus brain	SKI	60.14	trachea
SLC4A1	385.61	fetus liver	SKI	60.14	trachea	TCEANC2	18.17	white blood cells	SLC4A1	385.61	fetus liver
SMIM33	9.7	salivary gland	SLC4A1	385.61	fetus liver	TMEM201	11.85	ileum	SMIM33	9.7	salivary gland
SNX7	28.84	sperm	SMIM33	9.7	salivary gland	TMEM59	721.95	prostrate	SNX7	28.84	sperm
SRGN	2643.19	milk cells	SNX7	28.84	sperm	TMEM69			SRGN	2643.19	milk cells
SRSF10	158.85	thymus	SRGN	2643.19	milk cells	TNFSF4	20.97	sperm	SRSF10	158.85	thymus
STING1			SRSF10	158.85	thymus	U6			STING1
STKLD1	20.02	testes	STING1			UBE2D2	130.38	cd4 cell	STKLD1	20.02	testes
TANC2	19.82	fetus brain	STKLD1	20.02	testes	UBE2W	31.97	rumen ephitelial cell	TANC2	19.82	fetus brain
TCEANC2	18.17	white blood cells	TANC2	19.82	fetus brain	VPS13D	13.16	lymphocyte	TCEANC2	18.17	white blood cells
TMEM201	11.85	ileum	TCEANC2	18.17	white blood cells	YIPF1			TMEM201	11.85	ileum
TMEM59	721.95	prostrate	TMEM201	11.85	ileum	ANXA10	572.49	abomassum	TMEM59	721.95	prostrate
TMEM69			TMEM59	721.95	prostrate	bta-mir-199a-1	3.95	fetus muscle	TMEM69
TNFSF4	20.97	sperm	TMEM69			C14H8orf34	20.15	sperm	TNFSF4	20.97	sperm
U6			TNFSF4	20.97	sperm	CACNA2D3	19.7	fetus brain	U6
UBE2D2	130.38	cd4 cell	U6			ENSBTAG00000017734	38.19	sperm	UBE2D2	130.38	cd4 cell
UBE2W	31.97	rumen ephitelial cell	UBE2D2	130.38	cd4 cell	ENSBTAG00000026527	7.12	ileum	UBE2W	31.97	rumen ephitelial cell
VPS13D	13.16	lymphocyte	UBE2W	31.97	rumen ephitelial cell	ENSBTAG00000030474/PCDHB11	6.011	testes	VPS13D	13.16	lymphocyte
YIPF1			VPS13D	13.16	lymphocyte	ENSBTAG00000030499/FCHSD1	119.61	white blood cells	YIPF1
			YIPF1			ENSBTAG00000042264/RF00494	18.83	thymus	ANXA10	572.49	abomassum
			ANXA10	572.49	abomassum	ENSBTAG00000042380/RF00406	1.23	sperm	bta-mir-199a-1	3.95	fetus muscle
			bta-mir-199a-1	3.95	fetus muscle	ENSBTAG00000045858	4.18	sperm	C14H8orf34	20.15	sperm
			C14H8orf34	20.15	sperm	ENSBTAG00000046926	1.93	sperm	CACNA2D3	19.7	fetus brain
			CACNA2D3	19.7	fetus brain	ENSBTAG00000049493	1.932	sperm	ENSBTAG00000017734	38.19	sperm
			ENSBTAG00000017734	38.19	sperm	ENSBTAG00000049689			ENSBTAG00000026527	7.12	ileum
			ENSBTAG00000026527	7.12	ileum	ENSBTAG00000050765			ENSBTAG00000030474/PCDHB11	6.011	testes
			ENSBTAG00000030474/PCDHB11	6.011	testes	ENSBTAG00000050840			ENSBTAG00000030499/FCHSD1	119.61	white blood cells
			ENSBTAG00000030499/FCHSD1	119.61	white blood cells	ENSBTAG00000051468			ENSBTAG00000042264/RF00494	18.83	thymus
			ENSBTAG00000042264/RF00494	18.83	thymus	ENSBTAG00000051822			ENSBTAG00000042380/RF00406	1.23	sperm
			ENSBTAG00000042380/RF00406	1.23	sperm	ENSBTAG00000052711			ENSBTAG00000045858	4.18	sperm
			ENSBTAG00000045858	4.18	sperm	ENSBTAG00000054006			ENSBTAG00000046926	1.93	sperm
			ENSBTAG00000046926	1.93	sperm	ENSBTAG00000054920			ENSBTAG00000049493	1.932	sperm
			ENSBTAG00000049493	1.932	sperm	ENSBTAG00000055200			ENSBTAG00000049689
			ENSBTAG00000049689			MYO1A	112.15	ileum	ENSBTAG00000050765
			ENSBTAG00000050765			PAX5	60.08	white blood cells	ENSBTAG00000050840
			ENSBTAG00000050840			PLAG1	3.49	fetus muscle	ENSBTAG00000051468
			ENSBTAG00000051468			PPP2R2B	158.21	SME	ENSBTAG00000051822
			ENSBTAG00000051822			TAC3	166.56	white blood cells	ENSBTAG00000052711
			ENSBTAG00000052711			VWC2L	22.77	sperm	ENSBTAG00000054006
			ENSBTAG00000054006						ENSBTAG00000054920
			ENSBTAG00000054920						ENSBTAG00000055200
			ENSBTAG00000055200						MYO1A	112.15	ileum
			MYO1A	112.15	ileum				PAX5	60.08	white blood cells
			PAX5	60.08	white blood cells				PLAG1	3.49	fetus muscle
			PLAG1	3.49	fetus muscle				PPP2R2B	158.21	SME
			PPP2R2B	158.21	SME				TAC3	166.56	white blood cells
			TAC3	166.56	white blood cells				VWC2L	22.77	sperm
			VWC2L	22.77	sperm

## Sheet: Sup.table5
Supplementary table 5. Gene ontology classification
Gene Ontology terms	Default genes	Default %	iHS				iSAFE						Fst
			Menggu	Yanbian	CHBI	CHBI_Med	Fleckvieh	Hasake	Menggu	Yanbian	CHBI_Med	CHBI_Low	Fleckvieh	Hasake	Menggu	Yanbian
cellular process (GO:0009987)	8912	0.294	5	4	0	5	51	20	39	80	1	12	97	91	78	90
metabolic process (GO:0008152)	5539	0.182	1	2	0	3	36	13	29	35	0	8	60	59	49	59
biological regulation (GO:0065007)	4984	0.164	2	1	1	5	31	16	18	40	0	6	49	44	46	46
response to stimulus (GO:0050896)	2523	0.083	1	0	0	3	17	7	7	20	0	5	16	17	18	18
localization (GO:0051179)	2217	0.073	3	1	1	1	6	5	6	25	0	3	21	19	14	18
signaling (GO:0023052)	1919	0.063	2	0	0	3	14	5	5	18	0	3	12	15	14	14
multicellular organismal process (GO:0032501)	1270	0.042	1	0	0	1	8	5	3	17	1	2	8	11	8	11
developmental process (GO:0032502)	1203	0.04	1	0	0	1	10	5	2	13	1	1	5	8	8	8
biological adhesion (GO:0022610)	294	0.01	0	0	0	1	3	1	0	4	1	1	7	7	5	4
locomotion (GO:0040011)	360	0.012	0	0	0	1	3	1	0	3	0	1	4	2	3	3
immune system process (GO:0002376)	401	0.013	0	0	0	0	1	0	2	1	0	1	4	5	3	4
reproduction (GO:0000003)	157	0.005	0	0	0	1	0	0	0	7	0	0	1	2	1	1
reproductive process (GO:0022414)	157	0.005	0	0	0	1	0	0	0	7	0	0	1	2	1	1
multi-organism process (GO:0051704)	67	0.002	0	0	0	1	0	0	0	5	0	0	0	1	0	0
growth (GO:0040007)	51	0.002	0	0	0	0	0	0	0	2	0	0	0	0	0	0
interspecies interaction between organisms (GO:0044419)	203	0.007	0	0	0	0	1	0	2	1	0	0	3	2	1	4
pigmentation (GO:0043473)	12	0	0	0	0	0	0	1	0	0	0	0	0	0	0	0
rhythmic process (GO:0048511)	23	0.001	0	0	0	0	0	1	0	0	0	0	0	0	0	0
biomineralization (GO:0110148)	10	0	0	0	0	0	0	0	0	0	0	0	0	0	0	0
biological phase (GO:0044848)	44	0.001	0	0	0	0	0	0	0	0	0	0	1	1	1	1
behavior (GO:0007610)	16	0.001	0	0	0	0	0	0	0	0	0	0	0	0	0	0
